# Supplementary material for: Elevated Atmospheric CO2 Concentrations Reduce Tomato Mosaic Virus Severity in Tomato Plants
Source: Plants (Basel). 2025 Mar 5;14(5):811. doi: 10.3390/plants14050811 (PMC11901836; doi:10.3390/plants14050811)
Supplement: Supplementary file 1 [file plants-14-00811-s001.zip]

Archive with 1 entries (1 files):
- plants-3486334-supplementary.pdf
